# Supplementary material for: Accuracy of microbial community diversity estimated by closed- and open-reference OTUs
Source: PeerJ. 2017 Oct 4;5:e3889. doi: 10.7717/peerj.3889 (PMC5631090; doi:10.7717/peerj.3889)
Supplement: Supplemental Information 2 — Data and scripts to facilitate reproducing results. [file peerj-05-3889-s002.gz]

Archive with 37 entries (27 files):
- supp_files
- supp_files/data
- supp_files/data/extreme_mock_16s.fa
- supp_files/data/gg97_identical_otu_pairs.txt
- supp_files/data/hmp_mock_16s.fa
- supp_files/downloads
- supp_files/gg97_fn
- supp_files/gg_tags
- supp_files/gg_tags2
- supp_files/known_tags
- supp_files/known_tags2
- supp_files/LICENSE.txt
- supp_files/primers
- supp_files/primers/v13.fa
- supp_files/primers/v34.fa
- supp_files/primers/v35.fa
- supp_files/primers/v4.fa
- supp_files/primers/v45.fa
- supp_files/primers/v69.fa
- supp_files/README.txt
- supp_files/scripts
- supp_files/scripts/bokulich_filter.py
- supp_files/scripts/convert_otu_table.bash
- supp_files/scripts/fasta_relabel_qiime.py
- supp_files/scripts/find_gg97_fns.bash
- supp_files/scripts/jaccard.bash
- supp_files/scripts/make_beta_div_histograms.py
- supp_files/scripts/make_gg_tags.bash
- supp_files/scripts/make_known_tags.bash
- supp_files/scripts/make_known_tags_one_subs.bash
- supp_files/scripts/make_one_subs.py
- supp_files/scripts/make_qiime_fasta.bash
- supp_files/scripts/run_qiime.bash
- supp_files/scripts/subsample_otutable_5k.bash
- supp_files/scripts/tag_pair_prob.py
- supp_files/scripts/uclustq_known_tag_identities_gg97.bash
- supp_files/scripts/unifrac.bash
