# Supplementary material for: Accuracy of microbial community diversity estimated by closed- and open-reference OTUs
Source: PeerJ. 2017 Oct 4;5:e3889. doi: 10.7717/peerj.3889 (PMC5631090; doi:10.7717/peerj.3889)
Supplement: Supplemental Information 2 — Data and scripts to facilitate reproducing results. [file peerj-05-3889-s002.gz › supp_files/data/gg97_identical_otu_pairs.txt]

1143742	2599
4422405	564586
48891	574881
1143963	805953
2937838	1120837
813934	811982
4436885	4363328
139504	12562
1144249	169628
4401585	323050
1007180	979344
251505	221997
1126985	453796
533589	4339160
3577479	746501
821651	553102
543739	663822
1124879	551396
692202	1114323
755126	822217
581361	136508
552026	50265
544951	2190672
5860	800197
2006142	90023
1140286	731707
1128637	2568
4312959	1143854
4465322	4395852
4473972	531722
20777	105355
4294838	4294834
4458628	4458629
840395	1656941
803953	823573
561808	269672
286368	824675
87506	1026498
38687	1121326
851821	266777
4365807	4374946
