# Supplementary material for: Accuracy of microbial community diversity estimated by closed- and open-reference OTUs
Source: PeerJ. 2017 Oct 4;5:e3889. doi: 10.7717/peerj.3889 (PMC5631090; doi:10.7717/peerj.3889)
Supplement: Supplemental Information 2 — Data and scripts to facilitate reproducing results. [file peerj-05-3889-s002.gz › supp_files/primers/v13.fa]

>27F
GTTTGATCCTGGCTCAG
>534R
ATTACCGCGGCTGCTGG
