# Supplementary material for: Accuracy of microbial community diversity estimated by closed- and open-reference OTUs
Source: PeerJ. 2017 Oct 4;5:e3889. doi: 10.7717/peerj.3889 (PMC5631090; doi:10.7717/peerj.3889)
Supplement: Supplemental Information 2 — Data and scripts to facilitate reproducing results. [file peerj-05-3889-s002.gz › supp_files/README.txt]

Supplementary files README
--------------------------

data/
	extreme_mock_16s.fa
	hmp_mock_16s.fa
		FASTA files containing the known full-length 16S sequences
		for strains in the mock communities. These were obtained 
		from the latest finished genome for each strain using the
		search_16s command in usearch 

	gg97_identical_otu_pairs.txt
		List of pairs of GG97 sequences with 100% identity.

scripts/
	Bash and python scripts for generating data (e.g. known tags)
	and results from the paper. See comments in each script for 
	explanation, usage and URLs for downloading GG, GG97 etc.

Mock reads can be downloaded as follows.

The Hmp and Extreme mock reads are available from the SRA
(accessions in the paper).

URL for the Koz mock reads (bundled with other samples):
https://www.mothur.org/MiSeqDevelopmentData/

I obtained the unfiltered Bok FASTQ reads from the authors, they
are not currently available from a public web site to the best of my 
knowledge. If you have difficultly obtaining these reads, send me an
email and I will be glad to share the files I used for the paper.

Robert Edgar
robert@drive5.com
