# Supplementary material for: Accuracy of microbial community diversity estimated by closed- and open-reference OTUs
Source: PeerJ. 2017 Oct 4;5:e3889. doi: 10.7717/peerj.3889 (PMC5631090; doi:10.7717/peerj.3889)
Supplement: Supplemental Information 2 — Data and scripts to facilitate reproducing results. [file peerj-05-3889-s002.gz › supp_files/scripts/convert_otu_table.bash]

#!/bin/bash

# Convert OTU table from QIIME biom format to tabbed text.
# Needed for processing OTU table in usearch.
# Input file must be in ../otu_tables_biom directory
# Output is written to ../otu_tables_tabbed directory.
# Needs biom command (installed with QIIME in virtual box).

# Usage:
#	./convert_otu_table.bash filename

mkdir -p ../otu_tables_tabbed
rm -f ../otu_tables_tabbed/$1
biom  -i ../otu_tables_biom/$1 --to-tsv -o ../otu_tables_tabbed/$1
