# Supplementary material for: Accuracy of microbial community diversity estimated by closed- and open-reference OTUs
Source: PeerJ. 2017 Oct 4;5:e3889. doi: 10.7717/peerj.3889 (PMC5631090; doi:10.7717/peerj.3889)
Supplement: Supplemental Information 2 — Data and scripts to facilitate reproducing results. [file peerj-05-3889-s002.gz › supp_files/scripts/fasta_relabel_qiime.py]

#!/usr/bin/python2

# Re-label sequences in a FASTA in QIIME format
# for a sample with a given name.

# Usage:
#	python2 fasta_relabel_qiime.py input.fa sample_name > output.fa

import sys

FileName = sys.argv[1]
SampleName = sys.argv[2]

n = 0

def OnSeq(Label, Seq):
	global SampleName, n
	n += 1
	print ">" + SampleName + "_" + str(n)
	print Seq

File = open(FileName)
Label = ""
Seq = ""
while 1:
	Line = File.readline()
	if len(Line) == 0:
		if Seq != "":
			OnSeq(Label, Seq)
		break
	Line = Line.strip()
	if len(Line) == 0:
		continue
	if Line[0] == ">":
		if Seq != "":
			OnSeq(Label, Seq)
		Label = Line[1:]
		Seq = ""
	else:
		Seq += Line
