# Supplementary material for: Accuracy of microbial community diversity estimated by closed- and open-reference OTUs
Source: PeerJ. 2017 Oct 4;5:e3889. doi: 10.7717/peerj.3889 (PMC5631090; doi:10.7717/peerj.3889)
Supplement: Supplemental Information 2 — Data and scripts to facilitate reproducing results. [file peerj-05-3889-s002.gz › supp_files/scripts/jaccard.bash]

#!/bin/bash

# Calculate weighted Jaccard for OTU table.
# Use convert_otu_table.bash to convert QIIME to tabbed.
# Input must be in ../otu_tables_tabbed directory.
# Output is written in ../jaccard directory.

# Requires this environment variable:
#	$usearch	usearch v10.0 command name

mkdir -p ../jaccard

$usearch -beta_div ../otu_tables_tabbed/$1 -metrics jaccard \
  -filename_prefix ../jaccard/$1
