# Supplementary material for: Accuracy of microbial community diversity estimated by closed- and open-reference OTUs
Source: PeerJ. 2017 Oct 4;5:e3889. doi: 10.7717/peerj.3889 (PMC5631090; doi:10.7717/peerj.3889)
Supplement: Supplemental Information 2 — Data and scripts to facilitate reproducing results. [file peerj-05-3889-s002.gz › supp_files/scripts/make_known_tags.bash]

#!/bin/bash

# Requires this environment variable:
#	$usearch	usearch v10.0 command name

mkdir -p ../known_tags ../known_tags2 ../known_tags2x

# Loop over all known tags (mock community + primer pair combos)
for set in hmp extreme
do
	for x in v4 v34 v45 v35 v13 v69
	do
		$usearch -search_pcr ../data/${set}_mock_16s.fa -db ../primers/$x.fa -strand both \
		  -threads 6 -ampout ../known_tags2/${set}_$x.fa -maxdiffs 2
	done

	for x in v4 v34 v45 v35 v13 v69
	do
		name=${set}_$x
		$usearch -fastx_uniques ../known_tags2/$name.fa -fastaout ../known_tags/$name.fa
	done
done
