# Supplementary material for: Accuracy of microbial community diversity estimated by closed- and open-reference OTUs
Source: PeerJ. 2017 Oct 4;5:e3889. doi: 10.7717/peerj.3889 (PMC5631090; doi:10.7717/peerj.3889)
Supplement: Supplemental Information 2 — Data and scripts to facilitate reproducing results. [file peerj-05-3889-s002.gz › supp_files/scripts/make_known_tags_one_subs.bash]

#!/bin/bash

mkdir -p ../known_tags_one_subs ../known_tags_one_subs2x

# Loop over all known tags (mock community + primer pair combos)
for set in hmp extreme
do
	for x in v4 v34 v45 v35 v13 v69
	do
		name=${set}_$x
		python2 ./make_known_tags_one_subs.py ../known_tags/$name.fa \
		  > ../known_tags_one_subs/$name.fa
	done
done
