# Supplementary material for: Accuracy of microbial community diversity estimated by closed- and open-reference OTUs
Source: PeerJ. 2017 Oct 4;5:e3889. doi: 10.7717/peerj.3889 (PMC5631090; doi:10.7717/peerj.3889)
Supplement: Supplemental Information 2 — Data and scripts to facilitate reproducing results. [file peerj-05-3889-s002.gz › supp_files/scripts/run_qiime.bash]

#!/bin/bash

# Runs QIIME on a FASTA file in ../qiime_fasta.
# See make_qiime_fasta.bash for how to make input files.
# Output is written to the ../closed_ref and ../open_ref directories.

# Usage:
#	./run_qiime setname

rm -rf ../closed_ref/$1
rm -rf ../open_ref/$1

pick_closed_reference_otus.py -i ../qiime_fasta/$1.fa -o ../closed_ref/$1
pick_open_reference_otus.py -i ../qiime_fasta/$1.fa -o ../open_ref/$1
