# Supplementary material for: Accuracy of microbial community diversity estimated by closed- and open-reference OTUs
Source: PeerJ. 2017 Oct 4;5:e3889. doi: 10.7717/peerj.3889 (PMC5631090; doi:10.7717/peerj.3889)
Supplement: Supplemental Information 2 — Data and scripts to facilitate reproducing results. [file peerj-05-3889-s002.gz › supp_files/scripts/subsample_otutable_5k.bash]

#!/bin/bash

# Subsample OTU table to 5000 reads.

# Requires this environment variable:
#	$usearch	usearch v10.0 command name

# Usage:
#	subsample_otutable.bash input_filename output_filename

$usearch -otutab_norm $1 -sample_size 5000 -output $2
